# Supplementary material for: Effect of a Co-Feed Liquid Whey-Integrated Diet on Crossbred Pigs’ Fecal Microbiota
Source: Animals (Basel). 2023 May 25;13(11):1750. doi: 10.3390/ani13111750 (PMC10252047; doi:10.3390/ani13111750)
Supplement: Supplementary file 1 [file animals-13-01750-s001.zip]

Archive with 3 entries (3 files):
- Figure_S1_Rarefaction_curve_graph.pdf
- Table_S1_Ingredients_and_nutritional_composition_of_the_diet.pdf
- Table_S2_Differential_abundance_analysis_reporting_the_significant_variation_at_genus_level.pdf
